# Supplementary material for: In vitro studies of the protein-interaction network of cell-wall lytic transglycosylase RlpA of Pseudomonas aeruginosa
Source: Commun Biol. 2022 Nov 30;5:1314. doi: 10.1038/s42003-022-04230-x (PMC9712689; doi:10.1038/s42003-022-04230-x)
Supplement: Supplementary file 3 — Supplementary Data 1 [file 42003_2022_4230_MOESM3_ESM.xlsx]

## Sheet: Fig. 5 (a-c)
Fig. 5a
Fig. 5b
Fig. 5c

## Sheet: Fig. 6
Equation: log(agonist) vs. response --- Variable slope
	Y = Bottom + (Top - Bottom) / (1 + 10^((LogEC50 - X) * Hill Slope))
Error is calculated as standard deviation from triplicate experiments.
Fig. 6A				Fig. 6B				Fig. 6C				Fig. 6D
	kJ/mole				kJ/mole				kJ/mole				kJ/mole
log(agonist) vs. response -- Variable slope				log(agonist) vs. response -- Variable slope				log(agonist) vs. response -- Variable slope	Ambiguous			log(agonist) vs. response -- Variable slope
Best-fit values				Best-fit values				Best-fit values				Best-fit values
Bottom	-66.9			Bottom	-61.51			Bottom	~ -291500			Bottom	-61.31
Top	-0.7325			Top	-2.178			Top	-3.25			Top	-1.003
LogEC50	1.069			LogEC50	0.259			LogEC50	~ -3.715			LogEC50	0.3143
HillSlope	3.725			HillSlope	11.2			HillSlope	0.9561			HillSlope	10.13
EC50	11.71			EC50	1.816			EC50	~ 0.0001927			EC50	2.062
Span	66.17			Span	59.33			Span	~ 291494			Span	60.31
Std. Error				Std. Error				Std. Error				Std. Error
Bottom	0.8977			Bottom	2.103			Bottom	~ 5.796e+008			Bottom	1.281
Top	0.5813			Top	5.345			Top	1.185			Top	0.8899
LogEC50	0.01006			LogEC50	0.01068			LogEC50	~ 904.2			LogEC50	0.005036
HillSlope	0.28			HillSlope	2.644			HillSlope	0.2424			HillSlope	1.048
Span	1.112			Span	6.411			Span	~ 5.796e+008			Span	1.657
95% Confidence Intervals				95% Confidence Intervals				95% Confidence Intervals				95% Confidence Intervals
Bottom	-68.83 to -64.98			Bottom	-66.02 to -57.00			Bottom	(Very wide)			Bottom	-64.06 to -58.56
Top	-1.979 to 0.5144			Top	-13.64 to 9.287			Top	-5.792 to -0.7077			Top	-2.912 to 0.9060
LogEC50	1.047 to 1.090			LogEC50	0.2361 to 0.2819			LogEC50	(Very wide)			LogEC50	0.3035 to 0.3251
HillSlope	3.124 to 4.325			HillSlope	5.527 to 16.87			HillSlope	0.4361 to 1.476			HillSlope	7.886 to 12.38
EC50	11.14 to 12.31			EC50	1.722 to 1.914			EC50				EC50	2.012 to 2.114
Span	63.79 to 68.56			Span	45.58 to 73.08			Span	(Very wide)			Span	56.75 to 63.86
Goodness of Fit				Goodness of Fit				Goodness of Fit				Goodness of Fit
Degrees of Freedom	14			Degrees of Freedom	14			Degrees of Freedom	14			Degrees of Freedom	14
R≤	0.9972			R≤	0.9651			R≤	0.987			R≤	0.9937
Absolute Sum of Squares	41.12			Absolute Sum of Squares	284.9			Absolute Sum of Squares	62.22			Absolute Sum of Squares	76.2
Sy.x	1.714			Sy.x	4.511			Sy.x	2.108			Sy.x	2.333
Molar ratio	kJ/mole			Molar ratio	kJ/mole			Molar ratio	kJ/mole			Molar ratio	kJ/mole
0.1732	-63.8189			0.022989	-57.7615			0.158047	-64.605			0.045977	-57.6892
0.319038	-65.5546			0.042346	-64.6842			0.291127	-42.3687			0.084691	-62.8698
0.466243	-68.0777			0.061884	-60.3894			0.425453	-31.3423			0.123768	-59.0846
0.614814	-66.862			0.081604	-59.6799			0.561027	-27.1464			0.163208	-60.986
0.764753	-64.1095			0.101505	-65.8033			0.697848	-21.9868			0.20301	-57.4644
0.916058	-53.5843			0.121588	-62.135			0.835917	-19.4524			0.243176	-54.8746
1.06873	-31.8056			0.141852	-55.634			0.975233	-14.7946			0.283704	-41.2969
1.22277	-15.014			0.162298	-48.0492			1.1158	-10.5984			0.324595	-24.2856
1.37818	-7.18301			0.182925	-58.6279			1.25761	-8.38548			0.365849	-14.4217
1.53495	-3.49535			0.203733	-55.893			1.40066	-7.23377			0.407466	-11.5994
1.69309	-3.22604			0.224723	-41.0612			1.54497	-6.17564			0.449445	-4.18246
1.85259	-0.257888			0.245894	-35.624			1.69052	-5.12141			0.491788	-4.556
2.01347	-0.099361			0.267247	-29.9844			1.83732	-4.73653			0.534493	-1.26144
2.17571	0.368679			0.288781	-17.1769			1.98537	-3.62076			0.577561	0.802867
2.33932	-0.147325			0.310496	-21.0829			2.13466	-3.30553			0.620992	-0.657572
2.50429	1.34962			0.332393	-6.76275			2.2852	-3.2311			0.664786	0.026758
2.67063	-0.3661			0.354471	-5.81975			2.43699	-3.36377			0.708943	-0.638111
2.83834	-0.791619			0.376731	-5.84393			2.59003	-2.71096			0.753462	0.650504
